# Supplementary material for: Dimerization of kringle 1 domain from hepatocyte growth factor/scatter factor provides a potent MET receptor agonist
Source: Life Sci Alliance. 2022 Jul 29;5(12):e202201424. doi: 10.26508/lsa.202201424 (PMC9348577; doi:10.26508/lsa.202201424)
Supplement: Supplementary file 1 [file LSA-2022-01424_SdataF5.3_F6_F7_F8_FS1_FS2_FS3.zip]

Archive with 4 entries (4 files):
- Fig5D-S3A.xlsx
- Fig5D.JNB
- FigS3A.JNB
- FigS3A.JPG
