# Supplementary material for: Dimerization of kringle 1 domain from hepatocyte growth factor/scatter factor provides a potent MET receptor agonist
Source: Life Sci Alliance. 2022 Jul 29;5(12):e202201424. doi: 10.26508/lsa.202201424 (PMC9348577; doi:10.26508/lsa.202201424)
Supplement: Supplementary file 1 [file LSA-2022-01424_SdataF5.3_F6_F7_F8_FS1_FS2_FS3.zip › Fig5D-S3A.xlsx]

## Sheet: Feuil1
		Met-Fc [nM]
	K1K1 [nM]	10		3		1		0.3		0.1		0
	300	144298	157357	214594	231421	165402	148303	48595	49869	18909	16564	2586	2607
	100	119057	135201	206533	204781	128563	129123	42200	43315	18513	17433	2427	2404
	30	90719	100661	no read	191227	106782	102066	39230	40072	17786	19482	1961	1937
	10	33621	37503	72979	73525	44624	35734	17414	18239	8246	7926	1003	962
	3	12447	13868	19296	19727	10267	9764	4972	4849	2542	2499	678	669
	1	11184	12123	17148	17655	9076	9443	4281	4471	2362	2394	799	657
	0.3	12580	13487	18926	19265	11324	10485	4915	4910	2481	2525	845	743
	0	10367	13275	18266	18445	11503	11962	5088	5329	2716	2748	693	727
Average
		-8	-8.52288	-9	-9.52288	-10	-11						-log [C]	3nM MET-Fc
		MET-Fc [nM]											-6.52288	214594	231421
	K1K1H6 [nM]	10	3	1	0.3	0.1	0	nM					-7	206533	204781
-6.52288	300	150828	223008	156852	49232	17736.5	2596.5	3e-07					-7.52288	251383	191227
-7	100	127129	205657	128843	42757.5	17973	2415.5	1e-07					-8	72979	73525
-7.52288	30	95690	191227	104424	39651	18634	1949	3e-08					-8.52288	19296	19727
-8	10	35562	73252	40179	17826.5	8086	982.5	1e-08					-9	17148	17655
-8.52288	3	13157.5	19511.5	10015.5	4910.5	2520.5	673.5	3e-09					-9.52288	18926	19265
-9	1	11653.5	17401.5	9259.5	4376	2378	728	1e-09					-10	18266	18445
-9.52288	0.3	13033.5	19095.5	10904.5	4912.5	2503	794	3e-10
-10	0	11821	18355.5	11732.5	5208.5	2732	710	0
		1e-08	3e-09	1e-09	3e-10	1e-10	0
