# Supplementary material for: Dimerization of kringle 1 domain from hepatocyte growth factor/scatter factor provides a potent MET receptor agonist
Source: Life Sci Alliance. 2022 Jul 29;5(12):e202201424. doi: 10.26508/lsa.202201424 (PMC9348577; doi:10.26508/lsa.202201424)
Supplement: Supplementary file 2 [file LSA-2022-01424_SdataF6.2_F7_F8_FS1_FS2_FS3_FS4_FS5.zip]

Archive with 14 entries (14 files):
- Ctrl HGF Maximum intensity projection.tif
- Ctrl Maximum intensity projection.tif
- Ctrl x10_Maximum intensity projection.tif
- Ctrl_Maximum intensity projection.tif
- HGF x10_Maximum intensity projection.tif
- HGF_Maximum intensity projection.tif
- HM2 100nM_Maximum intensity projection.tif
- HM2_Maximum intensity projection.tif
- HM4 x10_Maximum intensity projection.tif
- HM4_Maximum intensity projection.tif
- K1K1 100nM_Maximum intensity projection.tif
- K1K1 matrigel + DAPI.pdf
- K1K1 matrigel.pdf
- K1K1_Maximum intensity projection.tif
