# Supplementary material for: Dimerization of kringle 1 domain from hepatocyte growth factor/scatter factor provides a potent MET receptor agonist
Source: Life Sci Alliance. 2022 Jul 29;5(12):e202201424. doi: 10.26508/lsa.202201424 (PMC9348577; doi:10.26508/lsa.202201424)
Supplement: Supplementary file 3 [file LSA-2022-01424_SdataF8_FS1_FS2_FS3_FS4_FS5_FS6_FS7.zip]

Archive with 2 entries (2 files):
- Fig8C-S7B-qPCR.pzf
- Fig8C_S7B_qPCR.xlsx
