# Supplementary material for: Dimerization of kringle 1 domain from hepatocyte growth factor/scatter factor provides a potent MET receptor agonist
Source: Life Sci Alliance. 2022 Jul 29;5(12):e202201424. doi: 10.26508/lsa.202201424 (PMC9348577; doi:10.26508/lsa.202201424)
Supplement: Supplementary file 3 [file LSA-2022-01424_SdataF8_FS1_FS2_FS3_FS4_FS5_FS6_FS7.zip › Fig8C_S7B_qPCR.xlsx]

## Sheet: Fig7C Ct
	Actin plaque 1	Actin plaque 2			ApoB plaque 1				LDLR plaque 1				PPARa plaque 1
Sample 1	19.4728	19.7328		Sample 1	20.8404	21.1244		Sample 1	24.5222	25.8912		Sample 1	25.458	24.3224
Sample 2	19.2992	19.2815		Sample 2	19.7201	19.547		Sample 2	24.2443	24.4944		Sample 2	24.5498	25.0155
Sample 3	19.1704	19.2094		Sample 3	19.3422	20.1531		Sample 3	25.1102	25.1007		Sample 3	24.2262	23.1153
Sample 4	18.4885	18.4423		Sample 4	19.1772	19.4297		Sample 4	26.5834	26.5549		Sample 4	24.5595	25.9281
Sample 5	18.9747	18.8612		Sample 5	19.6228	19.8031		Sample 5	23.9808	25.0102		Sample 5	25.4504	25.2858
Sample 6	18.6223	18.6708		Sample 6	19.1929	19.4145		Sample 6	20.9969	24.2889		Sample 6	23.5507	Undetermined
Sample 7	19.0757	18.9992		Sample 7	19.5036	19.1737		Sample 7	24.6113	24.9542		Sample 7	25.8161	25.0995
Sample 8	18.8781	18.9409		Sample 8	19.4551	19.7846		Sample 8	24.2245	25.1148		Sample 8	24.4989	24.2157
Sample 9	18.8422	18.7902		Sample 9	18.7127	19.0816		Sample 9	23.759	24.461		Sample 9	24.0556	23.6691
Sample 10	18.3548	18.8453		Sample 10	18.9149	18.3782		Sample 10	24.528	23.7598		Sample 10	24.9587	25.0927
Sample 11	19.2342	19.2732		Sample 11	18.9434	19.7601		Sample 11	25.6353	26.1261		Sample 11	25.4314	25.4841
Sample 12	18.8907	18.7968		Sample 12	19.4137	19.2948		Sample 12	24.7728	24.8264		Sample 12	23.8352	24.7134
Sample 13	19.3214	19.3194		Sample 13	18.5126	18.8447		Sample 13	24.6671	24.4361		Sample 13	25.1226	24.5967
Sample 14	19.9666	19.8764		Sample 14	19.2246	19.0999		Sample 14	24.6276	25.4669		Sample 14	25.2175	25.0098
Sample 15	19.3868	19.3186		Sample 15	19.605	19.3327		Sample 15	22.7557	25.4964		Sample 15	24.8949	24.1357
Sample 16	22.7289	22.6408		Sample 16	22.6654	23.9431		Sample 16	29.0019	27.8415		Sample 16	29.2982	29.4525
Sample 17	19.2413	19.4505		Sample 17	19.4969	19.742		Sample 17	23.6407	24.9515		Sample 17	24.4523	24.2868
Sample 18	18.6204	18.8899		Sample 18	18.7318	19.0445		Sample 18	25.0784	24.8319		Sample 18	24.1892	24.079
Sample 19	20.1103	19.2577		Sample 19	18.931	19.1353		Sample 19	24.7564	24.2145		Sample 19	23.8243	24.3677
Sample 20	19.0654	19.0754		Sample 20	19.0319	19.2106		Sample 20	24.3554	25.2052		Sample 20	24.5305	23.9198
Sample 21	18.7714	18.8523		Sample 21	18.4319	18.8137		Sample 21	24.1593	24.5559		Sample 21	23.7537	24.2334
Sample 22	22.7235	19.4729		Sample 22	18.4652	18.6604		Sample 22	23.4401	23.469		Sample 22	24.2929	24.0689
Sample 23	18.796	18.9301		Sample 23	18.5379	18.3053		Sample 23	23.8239	24.1425		Sample 23	24.423	24.3646
Sample 24	19.2096	19.3834		Sample 24	19.0941	19.6622		Sample 24	25.0839	25.4564		Sample 24	24.5864	24.5289
Sample 25	19.3468	19.4412		Sample 25	19.0263	19.2061		Sample 25	23.556	22.0868		Sample 25	23.6015	Undetermined
Sample 26	19.5038	19.3576		Sample 26	18.2346	18.2726		Sample 26	23.5206	23.5384		Sample 26	23.4329	23.8364
Sample 27	18.9453	18.1415		Sample 27	19.4587	19.5292		Sample 27	26.6891	27.2887		Sample 27	25.936	25.7879
Sample 28	18.3582	18.7922		Sample 28	18.745	18.8677		Sample 28	24.1618	24.251		Sample 28	24.5122	24.3627
Sample 29	18.8463	18.7359		Sample 29	18.0308	17.7614		Sample 29	24.0081	24.3035		Sample 29	23.0189	23.8365
Sample 30	18.4063	18.5034		Sample 30	18.0376	18.797		Sample 30	23.2401	23.5347		Sample 30	24.3442	24.1805
Sample 31	19.2038	19.2445		Sample 31	18.4024	18.5642		Sample 31	23.9677	23.8679		Sample 31	24.036	23.6082
Sample 32	19.4658	19.3543		Sample 32	18.9014	19.0256		Sample 32	23.1185	15.0365		Sample 32	22.7373	11.7635
Sample 33	19.0987	19.1502		Sample 33	18.8198	18.2032		Sample 33	24.5452	24.5206		Sample 33	24.5114	24.0936
Sample 34	19.1796	19.1372		Sample 34	19.284	19.5332		Sample 34	25.4919	25.6939		Sample 34	24.5768	24.7311
Sample 35	19.0458	19.1762		Sample 35	18.687	18.9127		Sample 35	24.1907	24.3861		Sample 35	25.2443	24.7246
Sample 36	19.6837	19.6332		Sample 36	18.7249	18.8048		Sample 36	24.9425	25.5852		Sample 36	24.6509	24.754
Sample 37	18.8473	18.936		Sample 37	17.8708	18.2181		Sample 37	24.4454	24.946		Sample 37	23.8329	24.3987
Sample 38	18.6085	18.6413		Sample 38	18.4266	18.5383		Sample 38	25.6028	25.7313		Sample 38	25.571	24.9419
Sample 39	19.1244	18.8879		Sample 39	18.6407	18.6095		Sample 39	24.4312	24.6762		Sample 39	23.6215	24.2845
Sample 40	19.1022	19.1827		Sample 40	17.974	17.811		Sample 40	24.184	24.2604		Sample 40	24.4384	23.6876
Sample 41	19.4005	19.5851		Sample 41	19.0352	19.1021		Sample 41	23.6668	24.1655		Sample 41	24.1127	23.9278
Sample 42	20.1493	20.2334		Sample 42	20.0633	20.1965		Sample 42	24.7928	24.2573		Sample 42	26.9925	26.8426
Sample 43	19.1845	18.9001		Sample 43	18.1889	18.4404		Sample 43	24.3608	25.0752		Sample 43	23.3046	23.4162
Sample 44	19.1839	19.1071		Sample 44	17.9839	18.0637		Sample 44	23.1535	23.4111		Sample 44	23.6624	22.735
Sample 45	19.0625	19.1516		Sample 45	18.248	18.6191		Sample 45	23.4533	23.576		Sample 45	23.586	23.5403
Sample 46	18.8995	18.9647		Sample 46	18.0231	18.1735		Sample 46	22.9446	23.3952		Sample 46	23.2515	23.7447
Sample 47	18.553	18.4989		Sample 47	17.4948	17.8648		Sample 47	22.8069	23.1714		Sample 47	24.5306	24.2009
Sample 48	19.0831	19.1443		Sample 48	18.2063	18.4407		Sample 48	22.428	22.6176		Sample 48	23.1095	21.8012
Sample 49	18.8154	18.9557		Sample 49	18.007	17.9506		Sample 49	23.3522	23.4357		Sample 49	23.9578	23.9278
Sample 50	18.741	18.8048		Sample 50	18.4057	18.5573		Sample 50	23.434	24.4065		Sample 50	23.7617	23.0789
Sample 51	19.4505	19.5611		Sample 51	18.7141	18.9399		Sample 51	24.5576	24.4481		Sample 51	23.865	24.5266
Sample 52	19.1115	19.1854		Sample 52	18.3933	18.5058		Sample 52	24.6535	25.0071		Sample 52	24.8313	24.5858
Sample 53	18.8865	18.8576		Sample 53	17.9233	18.1012		Sample 53	23.7675	24.1171		Sample 53	23.3611	23.7141
Sample 54	18.956	19.0113		Sample 54	18.0014	18.07		Sample 54	23.2413	23.905		Sample 54	24.4973	23.445
Sample 55	18.6807	18.7808		Sample 55	18.1694	18.4318		Sample 55	23.4824	23.7721		Sample 55	23.533	22.8155
Sample 56	21.0761	21.4709		Sample 56	18.9942	19.3316		Sample 56	24.7024	24.6591		Sample 56	23.3665	23.8598
Sample 57	18.7772	19.3021		Sample 57	18.8687	19.0994		Sample 57	24.0813	24.3116		Sample 57	23.8848	23.9654
Sample 58	19.5096	19.2045		Sample 58	17.4787	18.3845		Sample 58	23.8772	24.2341		Sample 58	24.1221	24.5896
Sample 59	18.5237	18.8271		Sample 59	18.7962	19.0073		Sample 59	24.2018	24.1286		Sample 59	24.7975	23.8949
Sample 60	19.246	19.3338		Sample 60	18.658	18.5096		Sample 60	24.5066	24.4765		Sample 60	23.8673	22.8981
Sample 61	19.4258	19.5512		Sample 61	17.689	18.3781		Sample 61	23.2244	22.7114		Sample 61	23.4788	23.8253
Sample 62	19.6076	19.4086		Sample 62	18.4361	18.2192		Sample 62	23.4031	24.2446		Sample 62	23.3715	23.7413
Sample 63	19.3733	19.2863		Sample 63	18.395	18.49		Sample 63	23.4947	23.5714		Sample 63	25.5693	24.9328
Sample 64	20.0867	20.0683		Sample 64	18.0848	17.989		Sample 64	21.9293	20.98		Sample 64	20.3789	Undetermined
Sample 65	19.7209	19.6994		Sample 65	18.3407	18.3788		Sample 65	22.1854	20.1226		Sample 65	22.0209	19.1087
Sample 66	19.2844	19.3257		Sample 66	18.8328	18.865		Sample 66	24.9936	24.6737		Sample 66	23.9225	24.0642
Sample 67	19.4077	19.4443		Sample 67	18.2457	18.6303		Sample 67	23.9697	24.0186		Sample 67	24.0913	23.8299
Sample 68	20.4706	19.7559		Sample 68	18.7789	18.5682		Sample 68	24.6723	23.8757		Sample 68	25.0564	25.2691
Sample 69	19.6025	19.6676		Sample 69	18.3069	18.4384		Sample 69	23.9133	24.8785		Sample 69	24.2451	24.8748
Sample 70	19.8065	19.6902		Sample 70	18.1075	18.139		Sample 70	23.3748	23.8071		Sample 70	24.5829	24.3994
Sample 71	19.464	19.3805		Sample 71	17.9578	18.2079		Sample 71	23.8376	23.8799		Sample 71	23.3626	23.9064
Sample 72	19.6143	19.4338		Sample 72	18.1501	18.3112		Sample 72	23.2161	22.9261		Sample 72	23.8443	22.6769
Sample 73	19.529	19.5906		Sample 73	18.6423	18.5979		Sample 73	24.0713	24.0756		Sample 73	24.9751	25.0663
Sample 74	18.8675	18.9085		Sample 74	18.1184	18.4317		Sample 74	23.6281	23.5827		Sample 74	23.9613	24.1483
Sample 75	18.6785	18.7772		Sample 75	18.3701	18.5141		Sample 75	24.497	24.6217		Sample 75	24.125	24.1907
Sample 76	19.5826	19.6051		Sample 76	18.2155	18.2219		Sample 76	23.7806	23.8219		Sample 76	24.1573	24.0397
Sample 77	20.0938	20.1142		Sample 77	18.794	18.889		Sample 77	23.8979	24.1152		Sample 77	25.4267	25.0724
Sample 79	19.7129	19.7781		Sample 79	18.3067	18.554		Sample 79	24.2189	24.1721		Sample 79	24.4059	24.1681
Sample 80	18.9982	19.0321		Sample 80	18.4186	18.4266		Sample 80	24.5094	24.3953		Sample 80	23.7946	23.6493

## Sheet: FigS7B Ct
	Actin Plate 1	Actin Plate 2			MET Plate 1	MET Plate 2			Actin Plate 1	Actin Plate 2			IL-6 Plate 1	IL-6 Plate 2			TNFa Plate 1	TNFa Plate 2
Sample 1	19.4728	19.7328		Sample 1	30.3445	29.7158		Sample 1	20.8531	20.0173
Sample 2	19.2992	19.2815		Sample 2	28.3158	28.3948		Sample 2	19.8074	19.8222		Sample 1	34.4624	33.5006		Sample 1	33.8866	33.0443
Sample 3	19.1704	19.2094		Sample 3	28.0938	28.0053		Sample 3	19.5714	19.5639		Sample 2	31.9901	31.8348		Sample 2	32.4159	32.1446
Sample 4	18.4885	18.4423		Sample 4	28.212	28.3489		Sample 4	18.6831	18.8378		Sample 3	32.1909	32.1403		Sample 3	33.7766	33.477
Sample 5	18.9747	18.8612		Sample 5	28.1799	28.2567		Sample 5	19.2988	19.4547		Sample 4	32.8035	32.8227		Sample 4	31.0633	30.9369
Sample 6	18.6223	18.6708		Sample 6	27.8228	27.9038		Sample 6	18.7231	19.1663		Sample 5	32.3164	32.4911		Sample 5	32.0522	31.4196
Sample 7	19.0757	18.9992		Sample 7	28.0314	27.8865		Sample 7	19.5074	19.3906		Sample 6	33.1754	33.6627		Sample 6	30.6467	30.6575
Sample 8	18.8781	18.9409		Sample 8	28.593	28.6739		Sample 8	19.1609	19.4965		Sample 7	35.278	35.4383		Sample 7	32.356	31.9957
Sample 9	18.8422	18.7902		Sample 9	26.8921	26.967		Sample 9	19.1153	19.245		Sample 8	33.7706	33.9338		Sample 8	31.8408	31.6649
Sample 10	18.3548	18.8453		Sample 10	26.2864	26.2923		Sample 10	19.0548	19.1254		Sample 9	34.3433	34.6982		Sample 9	32.1601	32.2888
Sample 11	19.2342	19.2732		Sample 11	28.7842	29.0101		Sample 11	19.1674	19.5498		Sample 10	34.1559	33.2703		Sample 10	31.9198	31.8921
Sample 12	18.8907	18.7968		Sample 12	27.5969	27.4125		Sample 12	18.7764	19.1779		Sample 11	33.547	33.3385		Sample 11	31.8846	31.8254
Sample 13	19.3214	19.3194		Sample 13	27.6246	27.9247		Sample 13	19.0243	19.5357		Sample 12	33.7219	33.083		Sample 12	30.8904	31.0217
Sample 14	19.9666	19.8764		Sample 14	28.1399	28.4466		Sample 14	19.5636	20.5352		Sample 13	31.9202	31.6244		Sample 13	32.175	32.3031
Sample 15	19.3868	19.3186		Sample 15	28.5391	28.4086		Sample 15	19.1756	19.4895		Sample 14	33.1035	33.2027		Sample 14	31.6307	31.3713
Sample 16	22.7289	22.6408		Sample 16	30.7991	30.7896		Sample 16	22.7275	23.1316		Sample 15	32.8331	32.9328		Sample 15	31.372	31.227
Sample 17	19.2413	19.4505		Sample 17	27.564	27.5347		Sample 17	19.1083	19.6739		Sample 16	35.956	37.634		Sample 16	38.3793	35.7224
Sample 18	18.6204	18.8899		Sample 18	26.9573	26.7993		Sample 18	19.194	19.3924		Sample 17	32.9444	33.1958		Sample 17	30.9278	31.5689
Sample 19	20.1103	19.2577		Sample 19	27.0575	26.9546		Sample 19	19.1055	19.4977		Sample 18	31.9141	31.7048		Sample 18	31.1796	31.1615
Sample 20	19.0654	19.0754		Sample 20	27.3491	27.0768		Sample 20	18.8637	19.3876		Sample 19	30.7226	31.1569		Sample 19	31.9819	32.2818
Sample 21	18.7714	18.8523		Sample 21	26.5456	26.5428		Sample 21	19.0398	19.1917		Sample 20	31.9352	32.1343		Sample 20	32.3876	32.4034
Sample 22	22.7235	19.4729		Sample 22	27.5186	26.4761		Sample 22	18.935	19.6331		Sample 21	31.4927	31.9365		Sample 21	31.7417	31.6072
Sample 23	18.796	18.9301		Sample 23	27.1832	26.9772		Sample 23	18.938	19.4538		Sample 22	29.8256	30.4054		Sample 22	30.9475	33.0293
Sample 24	19.2096	19.3834		Sample 24	27.9174	27.7232		Sample 24	19.1043	19.5586		Sample 23	31.2758	31.8117		Sample 23	31.5827	31.8137
Sample 25	19.3468	19.4412		Sample 25	27.7721	27.6245		Sample 25	19.2149	19.757		Sample 24	32.5498	33.2309		Sample 24	32.4398	32.3181
Sample 26	19.5038	19.3576		Sample 26	26.6078	26.2938		Sample 26	18.8204	19.2431		Sample 25	32.8848	33.3258		Sample 25	30.8677	30.7923
Sample 27	18.9453	18.1415		Sample 27	29.6036	28.1754		Sample 27	18.0351	18.4623		Sample 26	30.9361	31.4661		Sample 26	31.7895	31.6853
Sample 28	18.3582	18.7922		Sample 28	26.0929	26.4954		Sample 28	18.6798	19.1714		Sample 27	30.9618	31.4497		Sample 27	30.731	30.964
Sample 29	18.8463	18.7359		Sample 29	27.1073	26.2896		Sample 29	18.3305	18.9004		Sample 28	32.5154	32.5718		Sample 28	31.6056	31.7293
Sample 30	18.4063	18.5034		Sample 30	26.3738	26.0121		Sample 30	18.2746	18.8871		Sample 29	32.6551	33.0858		Sample 29	32.4211	32.8555
Sample 31	19.2038	19.2445		Sample 31	27.8368	26.5947		Sample 31	18.9827	19.4812		Sample 30	31.6878	32.2813		Sample 30	31.6434	32.2505
Sample 32	19.4658	19.3543		Sample 32	27.6967	27.6644		Sample 32	18.8624	19.556		Sample 31	31.4275	32.4848		Sample 31	30.8639	31.048
Sample 33	19.0987	19.1502		Sample 33	27.2922	27.1651		Sample 33	18.7719	19.2307		Sample 32	30.6944	31.6116		Sample 32	30.3214	30.2741
Sample 34	19.1796	19.1372		Sample 34	27.9399	27.8451		Sample 34	18.9474	19.2726		Sample 33	30.9637	31.1572		Sample 33	31.3898	31.8715
Sample 35	19.0458	19.1762		Sample 35	26.8695	26.5937		Sample 35	18.9951	19.3812		Sample 34	30.7227	30.7524		Sample 34	32.093	31.5702
Sample 36	19.6837	19.6332		Sample 36	26.2918	26.442		Sample 36	19.3754	19.9491		Sample 35	31.5762	32.3026		Sample 35	31.5647	31.7923
Sample 37	18.8473	18.936		Sample 37	27.0515	26.6947		Sample 37	18.4986	19.0292		Sample 36	34.2576	35.0787		Sample 36	32.5162	32.8877
Sample 38	18.6085	18.6413		Sample 38	27.7177	27.6879		Sample 38	18.186	18.6945		Sample 37	34.2448	34.7785		Sample 37	32.7502	33.2269
Sample 39	19.1244	18.8879		Sample 39	26.7412	26.7099		Sample 39	18.3736	18.9938		Sample 38	34.1275	34.4262		Sample 38	32.747	32.5958
Sample 40	19.1022	19.1827		Sample 40	26.9778	26.9014		Sample 40	18.4712	19.1458		Sample 39	33.3324	34.18		Sample 39	32.0603	32.2647
Sample 41	19.4005	19.5851		Sample 41	26.9553	26.9703		Sample 41	19.1391	19.9929		Sample 40	33.5539	33.4031		Sample 40	32.061	32.7273
Sample 42	20.1493	20.2334		Sample 42	26.7141	26.5698		Sample 42	20.5578	21.0188		Sample 41	32.6132	32.7594		Sample 41	32.1744	32.1777
Sample 43	19.1845	18.9001		Sample 43	26.2104	25.8898		Sample 43	18.5254	18.9727		Sample 42	31.5136	32.0675		Sample 42	33.1198	32.8704
Sample 44	19.1839	19.1071		Sample 44	26.8565	26.3135		Sample 44	18.806	19.3137		Sample 43	33.3672	33.2896		Sample 43	31.3833	31.5346
Sample 45	19.0625	19.1516		Sample 45	26.4752	25.9995		Sample 45	18.6683	19.1577		Sample 44	33.1253	33.0321		Sample 44	32.1224	32.473
Sample 46	18.8995	18.9647		Sample 46	26.1425	25.6471		Sample 46	18.6028	19.0618		Sample 45	30.2748	30.6225		Sample 45	31.0335	31.5941
Sample 47	18.553	18.4989		Sample 47	25.8182	26.6853		Sample 47	18.071	18.5448		Sample 46	32.925	33.5694		Sample 46	32.1061	32.3551
Sample 48	19.0831	19.1443		Sample 48	27.1227	25.9627		Sample 48	19.0236	18.9785		Sample 47	33.3117	33.3969		Sample 47	32.2318	32.1578
Sample 49	18.8154	18.9557		Sample 49	26.0301	26.5278		Sample 49	18.5311	19.096		Sample 48	31.6449	31.1886		Sample 48	32.6884	31.9222
Sample 50	18.741	18.8048		Sample 50	26.8049	26.9386		Sample 50	18.3791	18.9269		Sample 49	31.9274	32.2307		Sample 49	31.837	32.1559
Sample 51	19.4505	19.5611		Sample 51	26.8177	25.4729		Sample 51	19.1741	19.6299		Sample 50	33.7763	33.6616		Sample 50	31.9774	32.5182
Sample 52	19.1115	19.1854		Sample 52	27.0319	26.8608		Sample 52	18.7576	19.1684		Sample 51	33.4506	33.3566		Sample 51	32.6073	33.4433
Sample 53	18.8865	18.8576		Sample 53	26.5228	26.109		Sample 53	18.4338	18.8926		Sample 52	31.9385	32.5101		Sample 52	32.774	32.9825
Sample 54	18.956	19.0113		Sample 54	26.2446	25.9692		Sample 54	18.8032	19.3014		Sample 53	33.4413	32.7349		Sample 53	32.0645	32.1192
Sample 55	18.6807	18.7808		Sample 55	26.8322	26.446		Sample 55	18.4494	18.9617		Sample 54	31.5421	31.8077		Sample 54	31.1093	31.458
Sample 56	21.0761	21.4709		Sample 56	26.8027	27.176		Sample 56	19.5136	20.1648		Sample 55	33.2437	33.4744		Sample 55	32.7291	32.1514
Sample 57	18.7772	19.3021		Sample 57	26.3836	26.3798		Sample 57	18.9766	19.4722		Sample 56	35.4157	35.7014		Sample 56	33.1563	32.859
Sample 58	19.5096	19.2045		Sample 58	25.5376	25.8384		Sample 58	19.0261	19.4619		Sample 57	33.7682	33.2577		Sample 57	31.5202	31.8842
Sample 59	18.5237	18.8271		Sample 59	26.2912	25.8656		Sample 59	19.1464	19.645		Sample 58	33.1439	33.3757		Sample 58	31.9569	31.9281
Sample 60	19.246	19.3338		Sample 60	25.9391	25.8617		Sample 60	18.9591	19.3507		Sample 59	37.5946	Undetermined		Sample 59	33.1734	33.2198
Sample 61	19.4258	19.5512		Sample 61	26.6036	26.5657		Sample 61	19.5435	19.9262		Sample 60	33.8452	34.0481		Sample 60	32.4979	32.1702
Sample 62	19.6076	19.4086		Sample 62	26.267	26.2097		Sample 62	19.1726	19.6506		Sample 61	34.87	35.4638		Sample 61	32.1522	32.4173
Sample 63	19.3733	19.2863		Sample 63	25.8804	25.9958		Sample 63	19.1543	19.6821		Sample 62	33.0268	33.5641		Sample 62	32.0958	32.0409
Sample 64	20.0867	20.0683		Sample 64	26.5497	26.2514		Sample 64	19.3364	20.0799		Sample 63	32.9801	33.7409		Sample 63	31.7059	31.7982
Sample 65	19.7209	19.6994		Sample 65	26.3988	26.444		Sample 65	19.6478	19.9565		Sample 64	32.1882	33.9612		Sample 64	31.9018	32.1652
Sample 66	19.2844	19.3257		Sample 66	26.7899	26.7409		Sample 66	19.2252	19.4337		Sample 65	32.8667	32.8326		Sample 65	31.9214	31.9376
Sample 67	19.4077	19.4443		Sample 67	26.2887	26.2133		Sample 67	19.2226	19.5964		Sample 66	35.3758	34.9485		Sample 66	31.801	32.3541
Sample 68	20.4706	19.7559		Sample 68	26.5867	26.4764		Sample 68	19.4807	19.9585		Sample 67	34.9375	34.4359		Sample 67	32.5764	32.1815
Sample 69	19.6025	19.6676		Sample 69	25.7106	26.1526		Sample 69	19.4357	19.8817		Sample 68	32.6211	32.3967		Sample 68	32.9566	32.8776
Sample 70	19.8065	19.6902		Sample 70	26.6244	26.3278		Sample 70	19.0049	19.4552		Sample 69	34.0703	34.197		Sample 69	32.9376	32.7177
Sample 71	19.464	19.3805		Sample 71	26.397	26.7858		Sample 71	18.7985	19.2116		Sample 70	31.9637	31.966		Sample 70	32.2249	32.2779
Sample 72	19.6143	19.4338		Sample 72	26.8242	26.689		Sample 72	18.6232	19.0946		Sample 71	32.2388	32.6364		Sample 71	30.8131	30.9755
Sample 73	19.529	19.5906		Sample 73	26.8028	26.7834		Sample 73	19.4403	19.639		Sample 72	33.1018	33.5481		Sample 72	32.3592	31.9455
Sample 74	18.8675	18.9085		Sample 74	26.1832	25.9892		Sample 74	18.8326	19.0883		Sample 73	31.5278	31.3514		Sample 73	33.2322	32.543
Sample 75	18.6785	18.7772		Sample 75	26.54	26.4956		Sample 75	18.8377	19.0085		Sample 74	32.6867	32.6448		Sample 74	31.9407	32.0051
Sample 76	19.5826	19.6051		Sample 76	26.4465	26.0864		Sample 76	19.1418	19.9181		Sample 75	32.2349	32.4637		Sample 75	33.9996	32.3976
Sample 77	20.0938	20.1142		Sample 77	26.85	26.9286		Sample 77	19.6569	20.0902		Sample 76	34.1617	34.9221		Sample 76	32.004	31.9414
Sample 79	19.7129	19.7781		Sample 79	26.6392	26.2479		Sample 79	19.2838	19.6269		Sample 77	30.9678	31.1398		Sample 77	33.9751	34.3034
Sample 80	18.9982	19.0321		Sample 80	26.3955	26.2527		Sample 80	18.5649	18.9662		Sample 79	32.7663	32.8569		Sample 79	Undetermined	32.1415
												Sample 80	35.3265	33.6704		Sample 80	32.3995	32.1816
