# Supplementary material for: Dimerization of kringle 1 domain from hepatocyte growth factor/scatter factor provides a potent MET receptor agonist
Source: Life Sci Alliance. 2022 Jul 29;5(12):e202201424. doi: 10.26508/lsa.202201424 (PMC9348577; doi:10.26508/lsa.202201424)
Supplement: Supplementary file 5 [file LSA-2022-01424_SdataF5.2.zip]

Archive with 6 entries (6 files):
- Fig 5B Akt.JPG
- Fig 5B ALPHA Akt.JNB
- Fig 5B ALPHA Akt.XLS
- Fig 5C  ALPHA ERK.XLS
- Fig 5C ALPHA ERK.JNB
- Fig 5C ERK.JPG
