# Supplementary material for: Dimerization of kringle 1 domain from hepatocyte growth factor/scatter factor provides a potent MET receptor agonist
Source: Life Sci Alliance. 2022 Jul 29;5(12):e202201424. doi: 10.26508/lsa.202201424 (PMC9348577; doi:10.26508/lsa.202201424)
Supplement: Supplementary file 6 [file LSA-2022-01424_SdataF5.4.zip]

Archive with 3 entries (3 files):
- Fig5E.JNB
- Fig5E.JPG
- Fig5E.xlsx
