# Supplementary material for: Dimerization of kringle 1 domain from hepatocyte growth factor/scatter factor provides a potent MET receptor agonist
Source: Life Sci Alliance. 2022 Jul 29;5(12):e202201424. doi: 10.26508/lsa.202201424 (PMC9348577; doi:10.26508/lsa.202201424)
Supplement: Supplementary file 6 [file LSA-2022-01424_SdataF5.4.zip › Fig5E.xlsx]

## Sheet: Feuil1
Lecture 1
	C+D	43722	43376	43928	42135	40063	42335	44110	43104
	Mix	49682	55599	50777	45021	43294	45540	44766	44074
	NK1	41431	41958	36158	22443	11773	7335	5931	4404	5212	Aniso
		41502	40073	36732	23505	10625	7686	6954	5950	5537
	HGF	50984	48900	44325	32097	16175	9607	7344	6759	43758	NT
		49851	47551	47449	37693	20491	9278	7388	6294	42319
	H6#4	40375	40092	35761	27028	14514	5786	3896	3808	3398	Aniso
		42188	42234	39895	30021	14781	7305	6470	6044	3884
	TL nv	40821	41105	37214	29095	13665	6943	6320	5673	42165	NT
		37548	40053	40686	29350	14473	9048	4958	4123	41406
		HGF		NK1		TL nv		H6#4		Mix	C+D
NT	49955	54975	53852	41063	42455	48774	48297	48195	47294	57236	44498
	52956	56062	55510	40764	45251	47983	49038	49254	48986	57885	52461
Aniso	10388	56958	50649	39030	46321	49983	49124	50511	49000	57174	52233
	8229	48805	43022	29390	35801	43961	43783	45814	45599	51464	49700
		33834	27046	15643	19255	27825	26130	28684	24836	57394	51535
		21463	20254	12812	13761	18859	14515	19044	17248	54753	52324
		16594	16022	11680	13999	12032	14061	15871	14420	54792	54703
		10782	13776	10885	10207	10290	9590	10871	10172	48798	50097
				NT		Aniso				HGF	NT	Aniso
				43758	42319	5212	5537				43038.5	5374.5
		HGF pl 1					NK1 pl 1
		50984	49851				41431	41502			118.461	115.829
		48900	47551				41958	40073			113.619	110.485
		44325	47449				36158	36732			102.989	110.248
		32097	37693				22443	23505			74.5774	87.5797
		16175	20491				11773	10625			37.5826	47.6109
		9607	9278				7335	7686			22.3219	21.5574
		7344	7388				5931	6954			17.0638	17.166
		6759	6294				4404	5950			15.7045	14.6241
		5374.5	5374.5				5374.5	5374.5			12.4877	12.4877
				NT		Aniso
				49955	52956	10388	8229
		HGF pl eppendorf					NK1 eppendorf			NK1
		54975	53852				41063	42455			96.265	96.4299
		56062	55510				40764	45251			97.4895	93.1097
		56958	50649				39030	46321			84.0132	85.3468
		48805	43022				29390	35801			52.1463	54.6139
		33834	27046				15643	19255			27.3546	24.6872
		21463	20254				12812	13761			17.0429	17.8584
		16594	16022				11680	13999			13.7807	16.1576
		10782	13776				10885	10207			10.2327	13.8248
		9308.5	9308.5				9308.5	9308.5			12.4877	12.4877			10.6006
				NT		Aniso					NT	Aniso
				42165	41406	3398	3884				41785.5	3641
		TL nv pl1					H6#4 pl1			TL nv
		40821	37548				40375	42188			97.6918	89.8589
		41105	40053				40092	42234			98.3714	95.8538
		37214	40686				35761	39895			89.0596	97.3687
		29095	29350				27028	30021			69.6294	70.2397
		13665	14473				14514	14781			32.7027	34.6364
		6943	9048				5786	7305			16.6158	21.6534
		6320	4958				3896	6470			15.1249	11.8654
		5673	4123				3808	6044			13.5765	9.86706
		3641	3641				3641	3641			8.71355	8.71355
				NT		Aniso
				49955	52956	10388	8229
		TL nv pl eppendorf					H6#4 pl eppendorf			H6#4
		48774	48297				48195	47294			96.6244	100.963
		47983	49038				49254	48986			95.9472	101.073
		49983	49124				50511	49000			85.5823	95.4757
		43961	43783				45814	45599			64.6827	71.8455
		27825	26130				28684	24836			34.7345	35.3735
		18859	14515				19044	17248			13.8469	17.4821
		12032	14061				15871	14420			9.32381	15.4838
		10290	9590				10871	10172			9.11321	14.4643
											8.71355	8.71355
