# Supplementary material for: Dimerization of kringle 1 domain from hepatocyte growth factor/scatter factor provides a potent MET receptor agonist
Source: Life Sci Alliance. 2022 Jul 29;5(12):e202201424. doi: 10.26508/lsa.202201424 (PMC9348577; doi:10.26508/lsa.202201424)
Supplement: Supplementary file 8 [file LSA-2022-01424_SdataF6.1.zip]

Archive with 7 entries (7 files):
- 200X Nikon Eclypse bright field_MDCK_A.tif
- 200X Nikon Eclypse bright field_MDCK_B.tif
- 200X Nikon Eclypse bright field_MDCK_C.tif
- 40X Nikon Eclypse bright field_MCDK_B.tif
- 40X Nikon Eclypse bright field_MCDK_C.tif
- 40X Nikon Eclypse bright field_MDCK_A.tif
- SourceDataForFigure6A.pdf
