# Supplementary material for: Dimerization of kringle 1 domain from hepatocyte growth factor/scatter factor provides a potent MET receptor agonist
Source: Life Sci Alliance. 2022 Jul 29;5(12):e202201424. doi: 10.26508/lsa.202201424 (PMC9348577; doi:10.26508/lsa.202201424)
Supplement: Supplementary file 9 [file LSA-2022-01424_SdataF6.3.zip]

Archive with 6 entries (6 files):
- Final master.xlsx
- per concentration.emf
- per concentration.tif
- per ligand.emf
- per ligand.tif
- SKOV3 migration v2.pzf
