# Supplementary material for: Dimerization of kringle 1 domain from hepatocyte growth factor/scatter factor provides a potent MET receptor agonist
Source: Life Sci Alliance. 2022 Jul 29;5(12):e202201424. doi: 10.26508/lsa.202201424 (PMC9348577; doi:10.26508/lsa.202201424)
Supplement: Supplementary file 9 [file LSA-2022-01424_SdataF6.3.zip › Final master.xlsx]

## Sheet: master
Date:		2020-02-23	2022-05-09	2022-05-21	average	SD
HGF/SF	10^-9 M	70.0293	91.6033	43.236	68.2895	19.7841
	10^-10 M	99.9999	99.9997	100	99.9999	0.000130329
	10^-11 M	24.3199	42.4711	11.4872	26.0928	12.7111
	10^-12 M	0.197161	3.73731	0.348204	1.42756	1.63441
K1K1TL	10^-9 M	39.4236	43.7013	9.25453	30.7932	15.3299
	10^-10 M	75.461	85.0324	68.7257	76.4063	6.69068
	10^-11 M	48.919	54.0936	41.7616	48.258	5.05616
	10^-12 M	2.16635	3.00343	1.0103	2.06003	0.81716
HM2	10^-9 M	21.8731	39.7032	29.6599	30.412	7.2985
	10^-10 M	24.0098	6.31495	0.838911	10.3879	9.88819
	10^-11 M	22.4737	6.73747	0.208532	9.80658	9.34521
	10^-12 M	-0.0201896	1.42813	-0.157342	0.416866	0.717261
HM4	10^-9 M	17.6976	0.100305	0.0210423	5.93964	8.31417
	10^-10 M	0.686347	0.21534	0.0816947	0.327794	0.25934
	10^-11 M	-6.07919	-0.749287	-0.031699	-2.28673	2.69763
	10^-12 M	0.106067	-0.590545	-0.366528	-0.283668	0.290363
control			0	0
															alternatively
		Original figure							New figure

## Sheet: 20200223
Date:	2020-02-23		Image:
	1	2	3	4	5	6	7	8	9	10	11	12					-control	percent of HGF/SF
A	62709.8	72404.6	77342.3	88009.8	67092	9070	27332.2	29998.6	35954.9	32606.1	28871.4			HGF/SF	10^-9 M	73511.7	61889.8	70.0293
B	93500.4	96328.1	89678.1	101537	118951	7959.89	28659.9	32532	30019.7	27157	45836.6				10^-10 M	99998.8	88376.9	99.9999
C	31493.5	29730.9	31636.7	36051	36663.4	13869.3	24953.6	27095.1	33803.2	32997.8	38567.8				10^-11 M	33115.1	21493.2	24.3199
D	9435.48	11752.5	10019.4	14738.2	13035	12814.1	11754.8	8910.63	7550.97	11118	18685.7				10^-12 M	11796.1	174.245	0.197161
E	47870.5	47523.1	46120.8	39013.4	51788.6	11829.2	24588.8	23376.3	27432.4	27232.2	33682.5			K1K1TL	10^-9 M	46463.3	34841.4	39.4236
F	83028.4	71054	67178.3	83492.5	86807	14188.8	13317.1	10977.8	9108.57	13834.4	13904.4				10^-10 M	78312	66690.2	75.461
G	60763.8	60141.9	40282.3	39118.4	73968.8		5016.4	4861.88	5748.56	7082.27	8537.27				10^-11 M	54855	43233.2	48.919
H	14280.9	14717.7	6608.43	19040.1	13035		12275.7	9871.56	10760.8	10055.8	15614.2				10^-12 M	13536.4	1914.56	2.16635
														HM2	10^-9 M	30952.7	19330.8	21.8731
															10^-10 M	32841.1	21219.2	24.0098
															10^-11 M	31483.5	19861.6	22.4737
															10^-12 M	11604	-17.843	-0.0201896
														HM4	10^-9 M	27262.5	15640.6	17.6976
															10^-10 M	12228.5	606.573	0.686347
															10^-11 M	6249.28	-5372.61	-6.07919
															10^-12 M	11715.6	93.739	0.106067
														control		11621.9	0	0
														Highest HGF/SF:		88377
														10^-9 M	HGF/SF	73511.7	61889.8	70.0293
															K1K1TL	46463.3	34841.4	39.4236
															HM2	30952.7	19330.8	21.8731
															HM4	27262.5	15640.6	17.6976
														10^-10 M	HGF/SF	99998.8	88376.9	99.9999
															K1K1TL	78312	66690.2	75.461
															HM2	32841.1	21219.2	24.0098
															HM4	12228.5	606.573	0.686347
														10^-11 M	HGF/SF	33115.1	21493.2	24.3199
															K1K1TL	54855	43233.2	48.919
															HM2	31483.5	19861.6	22.4737
															HM4	6249.28	-5372.61	-6.07919
														10^-12 M	HGF/SF	11796.1	174.245	0.197161
															K1K1TL	13536.4	1914.56	2.16635
															HM2	11604	-17.843	-0.0201896
															HM4	11715.6	93.739	0.106067
	Data adjusted to represent real membrane location
	1	2	3	4	5	6	7	8	9	10	11	12
A	27332.2	29998.6	35954.9	32606.1	62709.8	72404.6	77342.3	88009.8	47870.5	47523.1	46120.8	39013.4
B	28659.9	32532	30019.7	27157	93500.4	96328.1	89678.1	101537	83028.4	71054	67178.3	83492.5
C	24953.6	27095.1	33803.2	32997.8	31493.5	29730.9	31636.7	36051	60763.8	60141.9	40282.3	39118.4
D	11754.8	8910.63	7550.97	11118	9435.48	11752.5	10019.4	14738.2	14280.9	14717.7	6608.43	19040.1
E	24588.8	23376.3	27432.4	27232.2	11487.2	9790.8	9405.95	10726.6	13573.6	6981.7	7633.1	9471.58
F	13317.1	10977.8	9108.57	13834.4	9070.22	38567.8	33682.5	8537.27	11829.2	36663.4	51788.6	13644.4
G	5016.4	4861.88	5748.56	7082.27	28871.4	7959.89	13904.4	12814.1	67092	13035	86807	12877.9
H	12275.7	9871.56	10760.8	10055.8	45836.6	18685.7	13869.3	15614.2	118951	13575	73968.8	14188.8

## Sheet: 20220509
Date:	2022-05-09		Image:	2022-0509-114944.jpg
	1	2	3	4	5	6	7	8	9	10	11	12					-control	percent of HGF/SF
A	132104	129385	121594	149588	211585	7286.68	71532.8	77897.6	70886.1	68134.9	52040.4	4576.12		HGF/SF	10^-9 M	148851	142528	91.6033
B	140408	140649	153698	170983	203840		15056.5	16887.8	20127.6	17854.7	10816.5	8526.51			10^-10 M	161916	155593	99.9997
C	71326.4	68092.3	81393.9	67381.2	73831.8	14867.3	19758.4	18756.8	19618.2	12634.7	13262.2				10^-11 M	72405.1	66082.1	42.4711
D	15264.6	10880.9	11682.6	11480.3	11381.7	8022.09	6242.83	9196.3	13162.8	7848.17	6275.39				10^-12 M	12138	5815	3.73731
E	57601.6		70083.7		95272.5		5200.9	6566.3	8003.23	6439.35	6185.72	3963.81		K1K1TL	10^-9 M	74319.3	67996.2	43.7013
F	126726	120746	130175	158880	156610	7612.16	8150.85	9589.49	6496.05	8221.66	832.38	3997.55			10^-10 M	138628	132304	85.0324
G	80636.9	71215.5	91131.8	99476.7	109983	6238.38	4326.27	4750.49	7581.59	4185.46	4942.16	2013.66			10^-11 M	90488.8	84165.8	54.0936
H	10982.2	14549.4	10333	8522.67	10593.5	4733.48	5617.22	5462.2	6437.5	4369.59	5134.42	4038.67			10^-12 M	10996.2	4673.13	3.00343
														HM2	10^-9 M	68098.4	61775.3	39.7032
															10^-10 M	16148.6	9825.62	6.31495
															10^-11 M	16806.1	10483	6.73747
															10^-12 M	8545.1	2222.07	1.42813
														HM4	10^-9 M	6479.1	156.068	0.100305
															10^-10 M	6658.09	335.053	0.21534
															10^-11 M	5157.19	-1165.84	-0.749287
															10^-12 M	5404.19	-918.847	-0.590545
														control		6323.03	0	0
														Highest HGF/SF:		155593
														10^-9 M	HGF/SF	148851	142528	91.6033
															K1K1TL	74319.3	67996.2	43.7013
															HM2	68098.4	61775.3	39.7032
															HM4	6479.1	156.068	0.100305
														10^-10 M	HGF/SF	161916	155593	99.9997
															K1K1TL	138628	132304	85.0324
															HM2	16148.6	9825.62	6.31495
															HM4	6658.09	335.053	0.21534
														10^-11 M	HGF/SF	72405.1	66082.1	42.4711
															K1K1TL	90488.8	84165.8	54.0936
															HM2	16806.1	10483	6.73747
															HM4	5157.19	-1165.84	-0.749287
														10^-12 M	HGF/SF	12138	5815	3.73731
															K1K1TL	10996.2	4673.13	3.00343
															HM2	8545.1	2222.07	1.42813
															HM4	5404.19	-918.847	-0.590545

## Sheet: 20220521
Date:	2022-05-21		Image:	2022-0526-003758.jpg
	1	2	3	4	5	6	7	8	9	10	11	12					-control	percent of HGF/SF
A	50703.8	37375.7	28851	34764.8	45604.3	416.48	20783	25426.2	31655.8	26375.3	31880.8	166.44		HGF/SF	10^-9 M	39459.9	38967.2	43.236
B	93445.5	65054.6	78430.7	95636.8	120530	0	1160.92	793.22	972.23	2394.35	923.35	0			10^-10 M	90619.4	90126.7	100
C	5266.31	7480.25	13437.4	14183.1	13861.8	366.82	822.61	339.48	647	799.61	794.67	630.4			10^-11 M	10845.8	10353.1	11.4872
D	699.52	1108.75	321.25	349.06	1554.2	152.8	0	170.55	685.94	562.26	335.87	652.69			10^-12 M	806.556	313.825	0.348204
E	8222.12	12315.2	7239.61	7934.82	8455.89	466.38	210.34	804.62	612.88	603.51	327.13	620.3		K1K1TL	10^-9 M	8833.53	8340.8	9.25453
F	57765.7	58330.3	51746.3	65544.1	78778.1	808.99	530.95	1113.67	211.59	755.5	220.09	291.12			10^-10 M	62432.9	61940.2	68.7257
G	20091	37152.6	48414.8	41969.6	43027.2	772.29	358.67	598.06	458.27	647.76	258.05	918.65			10^-11 M	38131	37638.3	41.7616
H	1668.4	1637.34	1873.84	509.83	1326.98	853.4	465.74	12.56	0	333.66	0	766.94			10^-12 M	1403.28	910.547	1.0103
														HM2	10^-9 M	27224.2	26731.5	29.6599
															10^-10 M	1248.81	756.083	0.838911
															10^-11 M	680.674	187.943	0.208532
															10^-12 M	350.924	-141.807	-0.157342
														HM4	10^-9 M	511.696	18.9648	0.0210423
															10^-10 M	566.36	73.6287	0.0816947
															10^-11 M	464.162	-28.5692	-0.031699
															10^-12 M	162.392	-330.339	-0.366528
														control		492.731	0	0
														Highest HGF/SF:		90126.7
														10^-9 M	HGF/SF	39459.9	38967.2	43.236
															K1K1TL	8833.53	8340.8	9.25453
															HM2	27224.2	26731.5	29.6599
															HM4	511.696	18.9648	0.0210423
														10^-10 M	HGF/SF	90619.4	90126.7	100
															K1K1TL	62432.9	61940.2	68.7257
															HM2	1248.81	756.083	0.838911
															HM4	566.36	73.6287	0.0816947
														10^-11 M	HGF/SF	10845.8	10353.1	11.4872
															K1K1TL	38131	37638.3	41.7616
															HM2	680.674	187.943	0.208532
															HM4	464.162	-28.5692	-0.031699
														10^-12 M	HGF/SF	806.556	313.825	0.348204
															K1K1TL	1403.28	910.547	1.0103
															HM2	350.924	-141.807	-0.157342
															HM4	162.392	-330.339	-0.366528
